# Supplementary material for: Genetic and epigenetic characteristics of human multiple hepatocellular carcinoma
Source: BMC Cancer. 2010 Oct 6;10:530. doi: 10.1186/1471-2407-10-530 (PMC2978203; doi:10.1186/1471-2407-10-530)
Supplement: Additional file 1 — Table S1. [file 1471-2407-10-530-S1.XLS]

## Sheet: Sheet3
Table S1. Primer list.
Primers for mutation detection.
Gene Name	Exon	Sense(5´→3´）	Antisense(5´→3´)
TP53	5	TCCTTCCTCTTCCTACA	CCAGCCCCAGCTGCTCA
	6	CTCACTGATTGCTCTTA	GGCCACTGACAACCACCCTTAACC
	7	GCTTGCCACAGGTCTCCCCAAG	TGGCAAGTGGCTCCTGAC
	8	TTACTGCCTCTTGCTTCTCTTT	CTTGGTCTCCTCCACCG
CTNNB1	3	AGTAACATTTCCAATCTACTAATGC	CTGACTTTCAGTAAGGCAATG
CDKN2A	1*	ACCGGAGGAAGAAAGAGGAG	AGAATCGAAGCGCTACCTGA
		TGCGGAGAGGGGGAGAGCA	CGTAACTATTCGGTGCGTTG
	2	GGCTCTGACCATTCTGTTCT	GAATGCTCTGAGCTTTGGAA
	3	TACATGCACGTGAAGCCAT	CCTGTAGGACCTTCGGTGAC
NRAS	2	CCCCTTACCCTCCACACC	CACAAAGATCATCCTTTCAGAGAA
*, top primers were used for PCR amplification, whereas bottom primers were for sequencing.
Primers and probes for quantitative MSP.
	Forward (5′- -3′)	Reverse (5′- -3′)	TaqMan Probe (5′-6FAM- -TAMRA-3′)
p16	GGGGAGAGTAGATAGCGGGC	AACCAATCAACCGAAAATTCCATA	TACTCCCCGCCGCCGACTCCAT
MGMT	CGAATATACTAAAACAACCCGCG	GTATTTTTTCGGGAGCGAGGC	ATCCTCGCGATACGCACCGTTTACG
APC	GAACCAAAACGCTCCCCAT	TTATATGTCGGTTACGTGCGTTTATAT	CCCGTCGAAAACCCGCCGATTA
DAPK1	TCGTCGTCGTTTCGGTTAGTT	TCCCTCCGAAACGCTATCG	CGACCATAAACGCCAACGCCG
RIZ1(PRDM2)	GGATTCGCGGTGATTTACGA	CTACGAAACTAAAAAACTCCGAAACC	CGACGGCGTAGGGTTAAGGGTCG
SFRP1	GAATTCGTTCGCGAGGGA	AAACGAACCGCACTCGTTACC	CCGTCACCGACGCGAAAACCAAT
SFRP2	GCGTTTTAGTCGTCGGTTGTTAGT	AAACGACCGAAATTCGAACTTATC	CGAACCCGCTCTCTTCGCTAAATACGA
SFRP5	GCGTTTGTAGTTTATCGTGTGGTAGA	GAACCGCTACACGACCGCT	CGCCGCAATACCTTAACATCCCTACCG
RUNX3	CGTTCGATGGTGGACGTGT	GACGAACAACGTCTTATTACAACGC	CGCACGAACTCGCCTACGTAATCCG
SOCS1	GCGTCGAGTTCGTGGGTATTT	CCGAAACCATCTTCACGCTAA	ACAATTCCGCTAACGACTATCGCGCA
RASSF1A	GCGTTGAAGTCGGGGTTC	CCCGTACTTCGCTAACTTTAAACG	ACAAACGCGAACCGAACGAAACCA
cyclinD2	TTTGATTTAAGGATGCGTTAGAGTACG	ACTTTCTCCCTAAAAACCGACTACG	AATCCGCCAACACGATCGACCCTA
actinβ	TGGTGATGGAGGAGGTTTAGTAAGT	AACCAATAAAACCTACTCCTCCCTTAA	ACCACCACCCAACACACAATAACAAACACA
GSTP1	GTCGGCGTCGTGATTTAGTATTG	AAACTACGACGACGAAACTCCAA	AAACCTCGCGACCTCCGAACCTTATAAAA
