# Supplementary material for: Genetic and epigenetic characteristics of human multiple hepatocellular carcinoma
Source: BMC Cancer. 2010 Oct 6;10:530. doi: 10.1186/1471-2407-10-530 (PMC2978203; doi:10.1186/1471-2407-10-530)
Supplement: Additional file 2 — Table S2. [file 1471-2407-10-530-S2.XLS]

## Sheet: Sheet1 (3)
patient	HCC_ID	Clin. Diag.	HBsAg	HCV-Ab	p53	beta-CATENIN	aberration no.		common aberration	methylation
1	2	MC	-	+			2	6	+	0.87
	4		-	+			3
2	6	MC	+	-	R273H	S33C	7	0	-	0.63
	8		+	-			0
3	10	MC	-	+			5	5	-	0.22
	12		-	+	Q129stop		1
4	14	MC	-	+	R249S		12	72	+	0.7
	16		-	+	S183stop,E298stop		6
5	18	MC	-	+		S33C	2	10	-	0.79
	21		-	+			5
6	102	MC	-	+	Q245C		1	24	-	0.83
	104		-	+	R249S	Q34E	24
7	106	IM	-	+			0	0	-	0.82
	108		-	+			18
8	110	IM	-	+			8	80	+	0.82
	112		-	+			10
9	114	MC	+	-			11	220	+	0.21
	116		+	-			20
10	26*	MC	-	+			0	0	-	0.27
	27*		-	+			0
11	29*	IM	-	-		Q34E	1	4	-	0.9
	30*		-	-		V22G,S33S,I35S	4
12	32*	IM	+	-	R175H		1	0	-	0.87
	33*		+	-			0
13	35*	MC	-	+	Y163N	D32G	25	100	+	0.63
	36*		-	+		T41I	4
14	38*	MC	-	+	F278A		12	204	+	0.4
	39*		-	+			17
15	41*	MC	+	-			1	2	-	0.76
	42*		+	-			0

## Sheet: Sheet1
Table S2. Regions of chromosomal aberrations.
patient	HCC_ID	aberration no.	chrosome gain	chrosome loss	gain or loss region
1	2	2	6p,8q		204328-64350647(6pq),42816742-146250965(8pq)
	4	3	6p, 7q, 8q		352263-64452687(6pq),42816742-146250965(8pq)
2	6	7		4q,8p,9p,9q,11q,16q,21q
	8	0
3	10	5	4p,4q,17p,17q,22q
	12	1	9q
4	14	12	1q,11q	3pq,4q,8p,9pq,10q,11p,13p,13q,16q,17p,Yp	52529829-191259640(4q),18601503-114077263(13q)
	16	6	14q,17q,19q	4q,11pq,13q	76548900-191259640(4q),18601503-114077263(13q)
5	18*	2	8q,Xq
	21	5	7p	8p,12p,13q,17p
6	102	1	19p
	104	24	1q,5p,5q,6p,8p,8q,11p,11q,20p,20q,Yp,Yq	1p,4p,4q,12p,12q,14q,15q,17p,18p,18q,21q,22q
7	106	0
	108	18	5p,5q,6p,8q,13q,19p,19q,20p,20q,21q,22q,Xp,Xq,Yp	4q,8p,9p,13q
8	110	8	1q,8q,11pq,Yp,Yq	8p,16q,17p	5617237-10521369(Yp),176277-43647263(8p),45058042-88676035(16q)
	112	10	20q,Yp	1p,6q,8p,16p,16q,18q,Xp,Xq	5617237-10521369(Yp),176277-43647263(8p),45058042-88676035(16q)
9	114	11	2q,11q,22q	1p,1q,6q,8pq,10q,13q,16q,17p	1562261-33871799(1p),120198190-170838862(6q),166252-47822993(8pq),72171224-88676035(16q),84087-17009458(17p)
	116	20	1q,6pq,7p,8q,13q,19q	1p,4q,6q,8p,9p,10p,12p,14q,16p,16q,17p,18q,19p,21q	1562261-39749527(1p),67812397-170838862(6q),63294957-146265046(8q),45058042-88676035(16q),76063-22078842(17p)
10	26*	0
	27*	0
11	29*	1	8q		65917517-146250965(8q)
	30*	4	1q,8q,Xq	10q	56590447-146201912(8q)
12	32*	1	20q
	33*	0
13	35*	25	1q,3p,3q,5p,5q,6p,6q,8p,8q,10p,10q,11p,11q,17q,18p,18q,19q,20p,20q,21q,Xp,Xq	4q,17p,Ypq	142416622-245422560(1q),48339-22005136(17p),22334903-78623371(17q)
	36*	4	1q,17q	6q,17p	142997002-245422560(1q),48339-22005136(17p),22798330-78536619(17q)
14	38*	12	1q,7pq,19q	1p,4q,5q,7q,8p,16q,17p,18p,18q	142477559-245422560(1q),45773665-63784527(19q),52529829-189395712(4q),181330-43175454(8p),48339-17592841(17p),170029-76083258(18pq)
	39*	17	1q,3q,4p,8q,10q,19q,Xp,Xq	4q,7p,8p,9p,12p,13q,14q,17p,18q	142477559-245422560(1q),22577946-56566995(19q),55414037-189395712(4q),181330-27724021(8p),5426021-19203905(17p),37225840-76083258(18q)
15	41*	1	8q
	42*	0
gain or loss region, base numbers of the reference humna genome sequence are shown. Red letters represent common aberration points.
