# Supplementary material for: Genetic and epigenetic characteristics of human multiple hepatocellular carcinoma
Source: BMC Cancer. 2010 Oct 6;10:530. doi: 10.1186/1471-2407-10-530 (PMC2978203; doi:10.1186/1471-2407-10-530)
Supplement: Additional file 3 — Table S3. [file 1471-2407-10-530-S3.XLS]

## Sheet: Sheet1
Table S3. PMR (percent of methylated reference) . Original values before logarithmic conversion) are presented.
patient	HCC_ID	p16	MGMT	APC	DAPK1	RIZ1	SFRP1	SFRP2	SFRP5	RUNX3	SOCS1	RASSF1A	cyclinD2	GSTP1
1	2	42.02	66.79	47.85	0.21	0.3	5.28	10.04	1.54	18.75	16.99	36.62	21.63	23.08
	4	93.7	100	100	0	6.28	7.8	8.85	1.2	46.86	78.65	76.69	43.14	74.54
2	6	80.19	100	100	0	0	0	0.01	0.18	0	12.95	38.94	0	23.11
	8	0	100	100	0	0	0.17	0.43	0.33	0	70.9	93.85	4.93	2.75
3	10	0.08	0.26	0.55	0.24	0	1.14	0	0.12	0	0	2.6	1.5	0
	12	32.78	87.99	78.11	0	0	0	2.07	0.3	0	11.05	43.08	0.18	0.17
4	14	0	84.58	76.03	0	0.01	0	0	0.05	0.24	4.25	20.94	2.03	0
	16	100	100	100	0	0.03	0.56	0	5.73	0	82.32	100	12.33	0.15
5	18	100	58.42	69.5	0	0.11	0	0.43	17.28	22.67	64.51	50.97	71.51	4.76
	21	37.93	70.48	73.09	0	1.78	0.01	0	0.42	0.77	75.72	66.78	23.09	0
6	102	49.92	58.63	58.33	0.38	2.3	1.61	1.76	1.5	6.18	43.67	42.15	21.65	4.67
	104	100	100	100	0.06	1.09	0	8.2	0.07	30.5	85.26	69.14	61.91	100
7	106	51.55	50.39	47.23	0.34	1.18	1.68	13.8	10.79	15.4	29.64	38.42	20.62	23.36
	108	100	100	100	0	0.07	0	0.03	18.29	1.98	88.11	66.98	0.13	11.15
8	110	100	100	100	0	1.41	10.28	0.03	4.09	29.38	100	89.43	26.86	100
	112	100	97.53	93.49	0	0.78	6.07	5.37	0.29	48.64	14.41	82.55	12.47	100
9	114	0.06	81.96	86.39	1.18	0.17	5.72	1.13	4.23	0	38.9	68.65	26.57	100
	116	44.36	75.12	82.55	0.03	0	80.75	0	0.11	35.98	0	54.77	1.71	84.27
10	26*	16.76	14.69	14.57	0.09	0.07	0.18	0.05	0.17	7.35	33.53	35.38	2.51	11.88
	27*	0.01	0.29	0.58	0.24	0	0.7	0.01	0.16	0	0.12	1.29	0.28	0.27
11	29*	43.7	87.6	77.02	0.1	1.4	9.19	3.79	30.04	26.52	22.18	53.05	85.04	54.19
	30*	100	100	100	0	0.99	24.76	38.73	3.7	65.44	66.51	97.14	78.7	96.88
12	32*	0	45.2	43.99	0	0.79	2.89	0.23	0.4	26.69	44.25	64.58	19.35	59.5
	33*	0	6.83	4.59	0.05	0.07	1.01	0.02	0.1	0.25	1.15	3.71	0.35	9.76
13	35*	100	100	100	0	1.36	2.58	29.82	79.05	37.8	70.71	51.01	51.1	100
	36*	89.71	100	100	0	30.77	35.83	0	25.35	34.18	47.6	72.41	44.15	100
14	38*	91.26	60.51	50.2	0	1.1	1.63	27.11	3.95	42.93	2.8	74.2	33.74	100
	39*	0.04	100	100	0.34	0	4.27	1.92	0.1	0.07	7.15	100	9.62	100
15	41*	22.31	49.07	37.22	1.02	2.58	26.14	10.79	17.93	21.27	27.37	21.21	54.49	46.7
	42*	79.64	93.65	76.21	1.61	0.26	5.77	2.56	12.81	16.19	3.27	50.7	21.53	58.27
1	N	0	0	0	0	0	0.625	0	0	0	0	0	0	0
2	N	0	0	0	0	0	0	0	0	0	0	0	0	0
3	N	0	0	4.63	0	0	1.72	0	0	0	2.85	0.935	0	0
4	N	0	0	3.41	0.3715	0	0.2145	0	0	0	1.5125	2.09	0	0
5	N	0	0	0	0	0	2.76	0	0	0	0	0	0	0
6	N	0	0	0	0	0	1.245	0	0	0	3.505	5.8	0	0
7	N	3.145	0	0	0	0	3.1	0	0	0	0	0	0	0
8	N	0	0	0	0	0	2.8785	0	0	0	0	0.0479	0	0
9	N	3.91	0	0	0.451605	0	1.7754	0	0	0	0.00324	0	0	0
10	N	0	0	0.582	0	0	3.295	0	0	0	0	0	0	0
11	N	0	0	0.22	0	0	0	0	0	0	0	3.36	0	0
12	N	0	0	0	0	0	1.275	0	0	0	0	0	0	0
13	N	0	0	3.81	0	0	2.99	0	0	0	3.27	2.76	0	0
14	N	0.2755	0	0	0	0	0.0033	0	0	0	0	0	0	0
15	N	0	0	0.0985	0	0	0.04525	0	0	0	0.515	1.35	0	0
*, tumors dissected at the same operation. Others were sampled at different operations.
N, normal liver tissues. Others are HCC.
